# Supplementary material for: Fabrication of mm-Scale Complementary Split Ring Resonators, for Potential Application as Water Pollution Sensors
Source: Materials (Basel). 2023 Jul 27;16(15):5290. doi: 10.3390/ma16155290 (PMC10420294; doi:10.3390/ma16155290)
Supplement: Supplementary file 1 [file materials-16-05290-s001.zip]

Archive with 1 entries (1 files):
- materials-2464144-supplementary.pdf
